# Supplementary material for: Delivery and Transcriptome Assessment of an In Vitro Three-Dimensional Proximal Tubule Model Established by Human Kidney 2 Cells in Clinical Gelatin Sponges
Source: Int J Mol Sci. 2023 Oct 24;24(21):15547. doi: 10.3390/ijms242115547 (PMC10650118; doi:10.3390/ijms242115547)
Supplement: Supplementary file 1 [file ijms-24-15547-s001.zip]

Archive with 1 entries (1 files):
- ijms-2650392-supplementary.pptx
